# Supplementary material for: Emergence and Transfer of Plasmid-Harbored rmtB in a Clinical Multidrug-Resistant Pseudomonas aeruginosa Strain
Source: Microorganisms. 2022 Sep 11;10(9):1818. doi: 10.3390/microorganisms10091818 (PMC9500886; doi:10.3390/microorganisms10091818)
Supplement: Supplementary file 1 [file microorganisms-10-01818-s001.zip]

Archive with 5 entries (5 files):
- Table S1.pdf
- Table S2.pdf
- Table S3.pdf
- Table S4.pdf
- Table S5.xlsx
