# Supplementary material for: Emergence and Transfer of Plasmid-Harbored rmtB in a Clinical Multidrug-Resistant Pseudomonas aeruginosa Strain
Source: Microorganisms. 2022 Sep 11;10(9):1818. doi: 10.3390/microorganisms10091818 (PMC9500886; doi:10.3390/microorganisms10091818)
Supplement: Supplementary file 1 [file microorganisms-10-01818-s001.zip › Table S5.xlsx]

## Sheet: Sheet1
Table S5. Information of 620 rmtB-positive isolates obtained from the NCBI database
Strain	name	ID	Year	sources	country	plasmid name
Escherichia coli	AH25	CP055256.1	2017	chicken	China: Anhui	--
Proteus mirabilis	HN2p	CP046048.1	2019	swine	China: Henan	--
Escherichia coli	YJ6	AP023236.1	2020	--	Japan	pYJ6-NDM5
Escherichia coli	MS6192	CP054942.1	2003/2009	Clinical sample: urine	India	Pms6192b
Klebsiella pneumoniae	KP20194a	CP054782.1	2019	sputum	China: Hunan	pKP20194a-p2
Klebsiella pneumoniae	KP20194e	CP054728.1	2019	sputum	China: Hunan	pKP20194e-p2
Klebsiella pneumoniae	KP20194f	CP054722.1	2019	telephone of Nurse station	China: Hunan	pKP20194f-p2
Klebsiella pneumoniae	KP20194b2	CP054764.1	2019	sputum	China: Hunan	pKP20194b2-p2
Escherichia coli	MS6193	CP047407.1	2003/2009	Clinical sample: urine	India	pMS6193B
Escherichia coli	TUM18780	AP023198.1	2018	human stool	Japan	pMTY18780-1_lncHI2
Escherichia coli	TUM18530	AP023191.1	2018	human scar swab	Japan	pMTY18530-1_lncHI2
Klebsiella pneumoniae	BJ20	MT108208.1	2020	--	China: Beijing	pBJ20-KPC
Klebsiella pneumoniae	A1743	MT108206.1	2020	--	China: Zhejiang	pA1743-KPC
Klebsiella pneumoniae	71221	MT108205.1	2020	--	China: Beijing	p71221-KPC
Klebsiella pneumoniae	KP18-2079	MT090958.1	2018	blood from male	China: Henan	pKP18-2079_vir
Pseudomonas aeruginosa	ST357	MT019964.1	2009	--	United Kingdom	--
Escherichia coli	HB37	CP053082.1	2017	chicken	China: Henan	pHB37-2
Escherichia coli	C21	CP052879.1	2009	chicken	China: Sichuan	pC21-2
Klebsiella pneumoniae	C16KP0098	CP052444.1	2016	blood	South Korea: Gangwon	pC16KP0098-1
Klebsiella pneumoniae	156070	MT109193.1	2018	clinical	China: Guangdong	p156070-KPC
Klebsiella pneumoniae	KP18-3-8	MT232812.1	2018	urine from male	China: Henan	pKP18-3-8_KPC
Escherichia coli	140801063	MN823991.1	2019	--	China: Zhejiang	p801063-FII
Salmonella enterica	SI43	CP050785.1	2010	Spiral shell	China: Shanghai	--
Salmonella enterica	SI108	CP050770.1	2013	Diarrheal patient	China: Shanghai	pSI108-1
Salmonella enterica	ST90	CP050735.1	2012	feces	China: Shanghai	pST90-1
Escherichia coli	14E509	MN822125.1	2014	--	China: Henan	p14E509-2FII
Klebsiella pneumoniae	362713	MN823999.1	2019	--	China: Zhejiang	p362713-FIIK
Escherichia coli	14406	MN823988.1	2019	--	China: Beijing	p14406-FII
Klebsiella pneumoniae	8291	MN842295.1	2019	--	China: Zhejiang	pW08291-KPC
Klebsiella pneumoniae	12085	MN842292.1	2019	--	China: Beijing	p12085-KPC
Escherichia coli	SCNJ06	MN865122.1	2018	Sputum	China: Sichuan	prmtB_SCNJ06
Klebsiella pneumoniae	47733	CP050367.1	2018	Rectal swab	Czech Republic: Prague	p47733_NDM_5
Escherichia coli	EC-15-3	MN061455.1	2015	urine from female	China: Henan	pEC-15-3-NDM-1
Klebsiella pneumoniae	K239	MK312249.1	2018	--	China: Zhejiang	pK239_KPC
Klebsiella pneumoniae	K235	MK312248.1	2018	--	China: Zhejiang	pK235_KPC
Klebsiella pneumoniae	K230	MK312246.1	2018	--	China: Zhejiang	pK230_KPC
Klebsiella pneumoniae	K204	MK312245.1	2018	--	China: Zhejiang	pK204_KPC
Klebsiella pneumoniae	K199	MK312244.1	2018	--	China: Zhejiang	pK199_KPC
Klebsiella pneumoniae	K195	MK312242.1	2018	--	China: Zhejiang	pK195_KPC
Klebsiella pneumoniae	K187	MK312241.1	2018	--	China: Zhejiang	pK187_KPC
Escherichia coli	SDCRK18-7	MN641485.1	2019	--	China: Sichuan	pNDM-SDCRK18-7
Escherichia coli	91	MN007141.1	2018	fecal swab	Italy: Rome	p91_NDM5
Klebsiella pneumoniae	ST11	MT066418.1	2018	blood	China: Guangdong	p158590-KPC
Escherichia coli	T16R	CP046716.1	2019	dog	China: Henan	--
Klebsiella pneumoniae	KPC160117	CP040034.1	2014	urine	China: Taiwan	pIncC-L117
Klebsiella pneumoniae	KPC160121	CP040029.1	2015	pus	China: Taiwan	pIncC-L121
Escherichia coli	3R	CP049351.1	2015	chicken	China: Shandong	p3R-3
Klebsiella pneumoniae	16HN-263	CP045264.1	2016	blood	China: Hongkong	p16HN-263_KPC
Escherichia coli	pV01-18-E02-025-051	CP049300.1	2018	pig	South Korea	pK18EC051
Escherichia coli	CM IVRI KOL-1	CP033159.1	2012	Mastitis Milk	India	p1ESCUMpO83_CORR
Escherichia coli	IVRI Kol CP4	CP034254.1	2012	Mastitis Milk	India	p1ESCUMpO84_CORR
Proteus mirabilis	1701092	CP042857.1	2017	Intestinal contents	China: Zhejiang	--
Klebsiella pneumoniae	12478	MN419308.1	2016	--	China: Beijing	p12478-rmtB
Escherichia coli	EC009	MN262643.1	2019	chicken	China: Henan	pEC009.2,
Escherichia coli	J53	MK878892.2	2020	--	USA	pMG333
Klebsiella pneumoniae	283747	CP030301.1	2015	Physical	China: Guangzhou	p283747-1
Klebsiella pneumoniae	309074	CP030297.1	2013	Physical	China: Hebei	p309074-1
Escherichia coli	164	CP048368.1	2019	environment	Switzerland	pC-F-164_A-OXA140
Escherichia coli	163	CP048372.1	2019	environment	Switzerland	pC-F-163
Klebsiella pneumoniae	C2414	CP039820.1	2017	urine	China: Hubei	pC2414-2-KPC
Klebsiella pneumoniae	C2660	CP039810.1	2017	pus	China: Beijing	pC2660-3-KPC
Klebsiella pneumoniae	LSH-KPN148	CP040124.1	2015	sputum	China: Zhejiang	pLSH-KPN148-2
Klebsiella pneumoniae	KP36	CP047194.1	2019	--	China: Shanghai	unnamed2
Klebsiella pneumoniae	XJ-K2	CP032242.1	2018	blood	China: Shanghai	unnamed2
Klebsiella pneumoniae	KP19-2029	CP047161.1	2019	blood	China: Henan	pKP19-2029-KPC2
Klebsiella pneumoniae	MH13-055M	AP018582.2	2013	--	Viet Nam: Hanoi	pMH13-055M_1
Klebsiella pneumoniae	MH13-191M	AP018581.2	2015	--	Viet Nam: Hanoi	pMH13-191M_1
Klebsiella pneumoniae	MH13-208M	AP018580.2	2015	--	Viet Nam: Hanoi	pMH13-208M_1
Escherichia coli	MH13-051M	AP018574.2	2013	--	Viet Nam: Hanoi	pMH13-051M_3
Escherichia coli	MH13-051M	AP018572.2	2013	--	Viet Nam: Hanoi	pMH13-051M_1
Escherichia coli	LWY24J	MN702385.1	2016	feces	China: Henan	pLWY24J-3
Escherichia coli	J53	MK878893.2	2019	clinical	USA	pMG335
Escherichia coli	5M	MN218686.1	2019	clinical sample/stool	Czechia	pISV_IncFII_NDM-5
Escherichia coli	5P	MN197360.1	2019	clinical sample	Czechia	pVSI_NDM_5
Escherichia coli	SU1901	LC512851.1	2019	feces	Japan	pSU1901-2 blaTEM-1
Klebsiella pneumoniae	KP15-2-53	MN480461.1	2015	blood	China: Henan	pKP15-2-53-tet(A)
Enterobacter cloacae	CBG15936	CP046117.1	2017	sputum	China: Guangzhou	pTEM-CBG
Klebsiella pneumoniae	C789	CP034417.1	2016	blood specimen	China: Shandong	pKPC-CR-hvKP-C789
Citrobacter sp.	S40-1-2	CP045842.1	2017	flower shop	China: Guangzhou	pS40-2
Citrobacter sp.	H12-3-2	CP045839.1	2017	flower shop	China: Guangzhou	pH12-2
Klebsiella pneumoniae	JUNP268	LC506720.1	2019	--	Nepal	pJUNP268
Klebsiella pneumoniae	JUNP254	LC506719.1	2019	--	Nepal	pJUNP254
Klebsiella pneumoniae	JUNP055	LC506718.1	2019	--	Nepal	pJUNP055
Klebsiella pneumoniae	JUNP254	LC506717.1	2019	--	Nepal	pJUNP254
Klebsiella pneumoniae	JUNP253	LC506716.1	2019	--	Nepal	pJUNP253
Escherichia coli	YPE12	CP041439.1	2019	pork	China: Jiangsu	YPE12-106k
Klebsiella pneumoniae	KP58	CP041375.1	2018	urine	China: Zhejiang	pKP58-2
Klebsiella pneumoniae	KP65	CP044259.1	2018	urine	China: Zhejiang	pKPC-2-KP65
Klebsiella pneumoniae	555	CP043936.1	2018	chicken	China: Sichuan	pSCKLB555-4
Klebsiella pneumoniae	WCHKP020030	CP028790.2	2016	--	China: Sichuan	pKPC2_020030
Salmonella enterica	FJC33	CP041699.1	2017	anal swab	China: Fujian	--
Enterobacter hormaechei	WCHEX045001	CP043383.1	2018	blood	China: Sichuan	pNDM1_045001
Escherichia coli	ivkdr6	LC492143.1	2018	Canine diarrhoea	India	pivrikol-5
Klebsiella pneumoniae	18-2374	CP041930.1	2018	--	South Korea	pSECR18-2374C
Klebsiella pneumoniae	SCKP020143	CP028547.2	2017	clinical	China: Sichuan	pKPC2_020143
Escherichia coli	NR898	LC494671.1	2013	fecal sample of a food poisoningpatient	Japan	pNR898
Salmonella enterica	SJTUF13520v2	CP041182.1	2013	chicken	China: Shanghai	p13520
Salmonella enterica	SJTUF87912v2	CP041180.1	2010	chicken	China: Shanxi	p87912
Klebsiella pneumoniae	L39_2	CP033956.1	2018	stool	China: Zhejiang	p3_L39
Klebsiella pneumoniae	L482	CP033962.1	2017	stool	China: Zhejiang	p3_L382
Salmonella enterica	GDD25-21	MH316136.1	2016	enterica	China: Guangdong	pGDD25-21
Salmonella enterica	GDD25-16	MH316135.1	2016	enterica	China: Guangdong	pGDD25-16
Salmonella enterica	GDD25-5	MH316134.1	2016	enterica	China: Guangdong	pGDD25-5
Salmonella enterica	GDD25-3	MH316133.1	2016	enterica	China: Guangdong	pGDD25-3
Klebsiella pneumoniae	99060032-b809-11e8-aae5-3c4a9275d6c8	LR596812.1	2019	--	United Kingdom	--
Klebsiella pneumoniae	91eed288-b809-11e8-aae5-3c4a9275d6c8	LR596808.1	2019	--	United Kingdom	--
Klebsiella pneumoniae	98fb0f42-b809-11e8-aae5-3c4a9275d6c8	LR596807.1	2019	--	United Kingdom	--
Klebsiella pneumoniae	91a83dc8-b809-11e8-aae5-3c4a9275d6c8	LR596806.1	2019	--	United Kingdom	--
Klebsiella pneumoniae	XJ-K1	CP032166.1	2018	urine	China: Shanghai	unnamed3
Escherichia fergusonii	EFCF056	CP040807.1	2017	feces	China: Zhejiang	Pef02
Klebsiella pneumoniae	CR-HvKP5	CP040547.1	2016	blood	China: Hongkong	pCR-HvKP5-KPC
Klebsiella pneumoniae	CR-HvKP1	CP040535.1	2016	blood	China: Hongkong	pCR-HvKP1-KPC
Klebsiella pneumoniae	911021	MK036888.1	2014	--	China: Chongqing	p911021-KPC
Klebsiella pneumoniae	283149	MK036886.1	2014	--	China: Guangdong	p283149-KPC
Escherichia coli	219	CP020515.1	2016	blood	USA	unnamed
Escherichia coli	A74	MG014720.1	2007	duck	China: Guangdong	pA74T
Klebsiella pneumoniae	SCKP020009	CP038003.1	2016	--	China: Sichuan	pKPC2_020009
Klebsiella pneumoniae	K15	MK433206.1	2018	pig	China: Heilongjiang	pK15-FOS
Klebsiella pneumoniae	WCHKP020037	CP036372.1	2017	--	China: Sichuan	pKPC2_020037
Klebsiella pneumoniae	WCHKP015093	CP036301.1	2017	--	China: Sichuan	pKPC2_015093
Klebsiella pneumoniae	WCHKP020098	CP036306.1	2017	--	China: Sichuan	pKPC2_020098
Escherichia coli	WCHEC025970	CP036180.1	2017	--	China: Sichuan	p1_025970
Klebsiella pneumoniae	KSH203	CP034324.1	2018	blood	China: Sichuan	pKSH203-KPC
Klebsiella pneumoniae	1_GR_13	CP027043.1	2013	stool	Greece	IncAC2
Klebsiella pneumoniae	2_GR_12	CP027055.1	2012	urine	Greece	IncAC3
Klebsiella pneumoniae	16_GR_13	CP027038.1	2013	stool	Greece	IncAC4
Klebsiella pneumoniae	BJCFK909	CP034125.1	2018	respiratory tract	China: Zhejiang	p2b2
Klebsiella pneumoniae	plasmidome-53	LT968702.1	2017	specimen	China: Zhejiang	16
Escherichia coli	TS62CTX	MK079574.1	2018	retail vegetable	China: Guangdong	pHNTS62
Klebsiella pneumoniae	WCHKP115069	CP033404.1	2018	--	China: Sichuan	pKPC2_115069
Escherichia coli	M309	AP018833.1	2018	clinical	Japan	pM309-NDM5
Klebsiella pneumoniae	INF310-sc-2280104	LR890256.1	2020	--	Australia	3
Klebsiella pneumoniae	160111	CP030132.1	2014	urine	China: Taiwan	pIncAC2_L111
Klebsiella pneumoniae	WCHKP3	CP031720.1	2016	clinical	China: Sichuan	pKPC2_020003
Klebsiella pneumoniae	SH9	MH255829.1	2018	--	China: Hongkong	pSH9-CTX-TEM
Escherichia coli	13C1065T	CP019260.1	2013	stool	China: Hongkong	p13C1065T-1
Klebsiella pneumoniae	F127	CP026141.1	2014	ascites	China: Fujian	pF127_1
Klebsiella pneumoniae	397108	MH917284.1	2013	--	China: Zhejiang	p397108-Ct2
Escherichia coli	TW4	MK293945.1	2018	liver	China: Henan	pTW4-IncHI2
Escherichia coli	L103-2	CP034846.1	2018	physical	China: Jiangsu	p103-2-4
Klebsiella pneumoniae	NB036	CP034761.1	2014	blood	China: Zhejiang	unnamed2
Klebsiella pneumoniae	F1	CP026131.1	2014	urine	China: Fujian	pF1_1
Providencia huaxiensis	WCHPr000369	CP031122.1	2015	clinical	China: Sichuan	pIMP69_000369
Escherichia coli	ZYTM118	MG197503.1	2017	patient	China:Guangzhou	pHNZY118
Escherichia coli	ZYTF32	MG197502.1	2017	patient	China:Guangzhou	pHNZY32
Escherichia coli	HNMPC32	MG197499.1	2017	pork	China:Guangzhou	pHNMPC32
Escherichia coli	HNMCC14	MG197498.1	2017	chicken meat	China:Guangzhou	pHNMCC14
Escherichia coli	HNC02	MG197497.1	2017	chicken	China: Henan	pHNHNC02
Escherichia coli	AHC33	MG197496.1	2017	chicken	China: Anhui	pHNAH33
Escherichia coli	AHC24	MG197495.1	2017	chicken	China: Anhui	Phnah24
Escherichia coli	FKD271	MG197490.1	2017	duck	China: Guangdong	pHNFKD271
Escherichia coli	04NHB3	MG197488.1	2017	duck	China: Guangdong	pHN04NHB3
Escherichia coli	92944	MH329656.1	2018	clinical	China: Beijing	p92944-CTXM
Escherichia coli	WCHKP2	CP028541.2	2016	clinical	China: Sichuan	pKPC2_020002
Escherichia coli	EC1188	MH213345.1	2018	urine	China: Zhejiang	pEC1188-NDM16
Klebsiella pneumoniae	QL24	MH263653.1	2018	--	China: Shandong	pKPC-QL24
Klebsiella pneumoniae	SCKP020079	CP029381.1	2016	clinical	China: Sichuan	pKPC2_020079
Klebsiella pneumoniae	L491	CP029230.1	2017	feces	China: Zhejiang	pKPC-L491
Klebsiella pneumoniae	L388	CP029225.1	2017	feces	China: Zhejiang	pKPC-L388
Klebsiella pneumoniae	L201	CP029219.1	2017	feces	China: Zhejiang	pKPC-L201
Klebsiella pneumoniae	1642	MF156695.1	2017	--	China: Beijing	p1642-1
Escherichia coli	11011	MG764548.1	2018	--	China: Beijing	p11011-fosA
Escherichia coli	1108	MG825381.1	2018	chicken	China: Hongkong	p1108-NDM
Klebsiella pneumoniae	AR_0079	CP028996.1	2018	--	USA	unnamed5
Klebsiella pneumoniae	WCHKP040035	CP028796.1	2018	clinical	China: Sichuan	pKPC2_040035
Escherichia coli	EC36	MG591701.1	2017	--	China: Henan	pEC36-2
Escherichia coli	16-50	MG515250.1	2017	--	China: Henan	pNDM-EC16-50
Klebsiella pneumoniae	WCHKP8F4	CP027067.1	2015	clinical	China: Sichuan	pKPC2_095084
Enterobacter hormaechei	T5282	MF344574.1	2017	--	China: Beijing	pT5282-Ct2
Klebsiella pneumoniae	WCHKP649	CP026584.1	2015	Secreta	China: Sichuan	pKPC2_095649
Klebsiella pneumoniae	NUHL30457	CP026589.1	2016	clinical	China: Jiangxi	p3
Escherichia coli	ECONIH6	CP026201.1	2016	swab	USA	pNDM-d2e9
Escherichia coli	SCEC020023	CP025949.1	2016	clinical	China: Sichuan	pCTXM55_020023
Klebsiella pneumoniae	GD4	CP025952.1	2015	clinical	China: Hongkong	pKPGD4
Escherichia coli	SCEC020007	CP025626.1	2016	clinical	China: Sichuan	pNDM5_020007
Escherichia coli	CRE1540	CP019051.1	2014	Rectal Swab	China: Hongkong	--
Klebsiella pneumoniae	JS187	CP025470.1	2008	clinical	China: Shanghai	p187-4
Klebsiella pneumoniae	F44	CP025463.1	2016	clinical	China: Shanghai	p44-2
Klebsiella pneumoniae	KP69	CP025458.1	2017	clinical	China: Shanghai	p69-2
Klebsiella pneumoniae	--	MF918372.1	2017	--	China: Beijing	p1512-KPC
uncultured bacterium	AA-104	MF554641.1	2017	Greenwood waste water treatment plant	Canada	pFEMG
Klebsiella pneumoniae	CRKP-1215	CP024840.1	2014	Bronchial washing	South Korea	pCRKP-1215_2
Klebsiella pneumoniae	CRKP-2297	CP024836.1	2015	Peritoneal fluid	South Korea	pCRKP-2297_2
Klebsiella pneumoniae	FDAARGOS_444	CP023942.1	2013	Wound	Canada	unnamed2
Klebsiella pneumoniae	FDAARGOS_440	CP023923.1	2015	Blood	Canada	unnamed1
Escherichia coli	FDAARGOS_433	CP023895.1	2015	Rectal	Canada	unnamed2
Escherichia coli	2271	MF589339.1	2017	--	China: Beijing	pCTXM-2271
Proteus mirabilis	T18	CP017086.1	2014	urine	China: Zhejiang	pT18
Proteus mirabilis	T21	CP017084.1	2013	sputum	China: Zhejiang	pT212
Escherichia coli	--	MF353156.1	2013	Patient	China: Hongkong	pLZ135-NDM
Klebsiella pneumoniae	CR-HvKP4	MF437312.1	2016	--	China: Hongkong	pKPC-CR-HvKP4
Klebsiella pneumoniae	283747	MF168406.1	2017	--	China: Beijing	p283747-KPC
Klebsiella pneumoniae	64917	MF168405.1	2017	--	China: Beijing	p64917-KPC
Klebsiella pneumoniae	20049	MF168404.1	2017	--	China: Beijing	p20049-KPC
Klebsiella pneumoniae	12139	MF168403.1	2019	--	China: Beijing	p12139-KPC
Klebsiella pneumoniae	1068	MF168402.1	2019	--	China: Beijing	p1068-KPC
Escherichia coli	6028078	MF156713.1	2017	--	China: Beijing	p28078-NDM
Klebsiella pneumoniae	A64477	MF150084.1	2017	--	Brazil	pKP64477a
Klebsiella pneumoniae	679520	MF133495.1	2017	--	China: Beijing	p675920-1
Klebsiella pneumoniae	A64216	MF135602.1	2014	urine	Brazil	pKP64216a
Escherichia coli	EC008	KY748190.1	2017	--	China: Henan	pEC008
Escherichia coli	EC007	KY748189.1	2017	--	China: Henan	pEC007
Escherichia coli	EC006	KY748188.1	2017	--	China: Henan	pEC006
Proteus mirabilis	A64421	MF150118.1	2017	--	Brazil	pPM64421a
Escherichia coli	ABWA45	CP022157.1	2016	wastewater	Switzerland	pABWA45_3
Escherichia coli	SY286M	KY865323.1	2017	milk	China: Heilongjiang	pECM13
Escherichia coli	M217	AP018147.1	2017	clinical/environment	Japan	pM217_FII
Escherichia coli	M214	AP018144.1	2017	clinical/environment	Japan	pM214_FII
Escherichia coli	M109	AP018139.1	2017	clinical/environment	Japan	pM109_FII DNA
Escherichia coli	M107	AP018138.1	2017	clinical/environment	Japan	pM107_FII DNA
Escherichia coli	M105	AP018137.1	2017	clinical/environment	Japan	pM105_mF
Escherichia coli	M105	AP018136.1	2017	clinical/environment	Japan	pM105_FII
Klebsiella pneumoniae	CRKP-59-KPC	KX928752.1	2015	patient	China: Hongkong	pCRKP-59-KPC
Klebsiella pneumoniae	KP30	KY402263.1	2012	feces swabs	China: Guangdong	--
Klebsiella pneumoniae	KP22	KY402262.1	2012	feces swabs	China: Guangdong	--
Klebsiella pneumoniae	KP07	KY402261.1	2012	feces swabs	China: Guangdong	--
Escherichia coli	EC33	KY402266.1	2008	feces swabs	China: Guangdong	--
Escherichia coli	EC13	KY402265.1	2012	feces swabs	China: Guangdong	--
Escherichia coli	EC07	KY402264.1	2012	feces swabs	China: Guangdong	--
Klebsiella pneumoniae	--	KY130431.1	2013	blood	United Arab Emirates	pABC143C-NDM
Escherichia coli	--	KY463220.1	2017	clinical	Italy	--
Klebsiella pneumoniae	SWU01	CP018455.1	2015	blood specimen	China: Sichuan	unnamed
Citrobacter freundii	05K0870	KX064436.1	2016	clinics	South Korea	AC5331
Escherichia coli	ECwhn14	CP012197.1	2014	Chicken	China: Hebei	pECwhn14
Escherichia coli	Co6114	CP016035.1	2015	--	Germany	pC06114_1
Serratia marcescens	S-95	NG_048058.1	2016	--	USA	--
Salmonella enterica	C629	CP015725.1	2014	chicken carcass	China: Beijing	pC629
Escherichia coli	GDZ13	KR653209.1	2015	Chicken	China: Guangdong	pGD0503Z13
Klebsiella pneumoniae	--	LN897475.2	2015	clinical	Italy	p477Kp
Klebsiella pneumoniae	--	LN897474.2	2015	clinical	Italy	p397Kp
Klebsiella pneumoniae	ST147	KT725789.1	2015	--	Poland	pCC1409-1
Klebsiella pneumoniae	ST147	KT725788.1	2015	--	Poland	pCC1410-1
Escherichia coli	HeB7	KT002541.1	2014	liver of a diseased chicken	China: Hebei	pHeBE7
Klebsiella pneumoniae	LJ04	KT185451.1	2015	sputum	China: Guangdong	pCT-KPC
Escherichia coli	EC012	KT282968.1	2015	chicken	China: Henan	pEC012
Escherichia coli	HNEC55	KT879914.1	2013	--	China: Hongkong	pHNEC55
Enterobacter cloacae	ECL3786	KR259134.1	2014	clinical	China: Zhejiang	pECL3786
Citrobacter koseri	CD4359	KR259132.1	2011	clinical	China: Zhejiang	pCD4359
Escherichia coli	EC3587	KR259131.1	2012	clinical	China: Zhejiang	pEC3587
Escherichia coli	EC3157	KR259130.1	2015	clinical	China: Zhejiang	pEC3157
Klebsiella pneumoniae	KP1034	KP893385.1	2010	throat swab	China: Zhejiang	pKP1034
Escherichia coli	YD472	KR078259.1	2015	peritoneal fluid	USA	pYHCC
Escherichia coli	EC008-HN	KP010147.1	2014	chicken	China: Henan	pEC008-HN
Klebsiella pneumoniae	33367	CP099415.1	2015	blood	China: Zhejiang	p33367_KPC2
Escherichia coli	HC105	KM598665.1	2012	urine	Spain	pHC105-NDM
Escherichia coli	FP460	KJ020575.1	2013	pig feces	China: Guangdong	pHNFP460-1
Salmonella enterica	YZ20MCS14	CP098832.1	2020	chicken meat	China: Jiangsu	pYUYZMCS14-1
Enterobacter hormaechei	beb_c250b	CP095681.1	2017	blood	Bangladesh	p1_beb_c250b_NDM5
Klebsiella pneumoniae	JNKPN26	MZ546615.1	2021	sputum	China: Shandong	pJNKPN26_KPC
Citrobacter portucalensis	GD21SC92T	CP089438.1	2021	sewage	China: Guangdong	pHN21SC92-1
Klebsiella pneumoniae	JNKPN52	MZ512197.1	2021	sputum	China: Shandong	pJNKPN52_KPC_FOS
Klebsiella pneumoniae	IR12197_1	CP097707.1	2010-2018	clinical	China: Beijing	unname4
Klebsiella pneumoniae	IR12182_1	CP097695.1	2010-2018	clinical	China: Beijing	unname1
Klebsiella pneumoniae	IR12079_1	CP097691.1	2010-2018	clinical	China: Beijing	unname3
Klebsiella pneumoniae	IR12094_1	CP097693.1	2010-2018	clinical	China: Beijing	unname1
Klebsiella pneumoniae	IR5077_1	CP097673.1	2010-2018	clinical	China: Beijing	unname3
Klebsiella pneumoniae	IR12024_1	CP097677.1	2010-2018	clinical	China: Beijing	unname2
Klebsiella pneumoniae	IR12243_1	CP097662.1	2010-2018	clinical	China: Beijing	unname2
Klebsiella pneumoniae	140253	CP097627.1	2020	rectal swab	China: Sichuan	pKPC2_140253
Escherichia coli	2-1	CP097200.1	2019	pig	China: Shaanxi	pFF2-1h-2
Klebsiella pneumoniae	JNKPN52	MZ709016.1	2021	sputum	China: Shandong	pJNKPN52_kpc_fosA
Enterobacter cloacae	SD21	CP093915.1	2021	clinical	China: Shandong	pSD21_266kb
Klebsiella pneumoniae	ZY393	CP076673.1	2020	flushing fluid	China: Guangdong	pZY1393-2
Citrobacter sedlakii	dmcs955	CP095670.1	2017	Wound swab	Bangladesh	p_dmcs955_NDM5
Citrobacter sedlakii	dmcr749c	CP095669.1	2017	Wound swab	Bangladesh	p_dmcr749c_NDM5
Escherichia coli	dm900	CP095664.1	2017	urine	Bangladesh	p_dm900_NDM5
Klebsiella pneumoniae	dm899b	CP095663.1	2017	Wound swab	Bangladesh	p_dm899b_NDM5
Escherichia coli	dm882b	CP095660.1	2017	Tracheal aspirates	Bangladesh	p_dm882b_NDM5
Escherichia coli	dm832c	CP095656.1	2017	urine	Bangladesh	p_dm832c_NDM5
Klebsiella pneumoniae	dm815	CP095655.1	2017	Wound swab	Bangladesh	p_dm815_NDM5
Klebsiella pneumoniae	dm780b	CP095652.1	2017	urine	Bangladesh	p_dm780b_NDM5
Escherichia coli	dm778c	CP095651.1	2017	urine	Bangladesh	p_dm778c_NDM4
Klebsiella pneumoniae	dm778b	CP095650.1	2017	urine	Bangladesh	p_dm778b_NDM5
Klebsiella pneumoniae	dm760b	CP095648.1	2017	Wound swab	Bangladesh	p_dm760b_NDM5
Klebsiella pneumoniae	dm749b	CP095647.1	2017	Wound swab	Bangladesh	p_dm749b_NDM5
Escherichia coli	dm728	CP095645.1	2017	urine	Bangladesh	p_dm728_NDM5
Escherichia coli	dm708c	CP095644.1	2017	urine	Bangladesh	p_dm708c_NDM5
Escherichia coli	dm702b	CP095643.1	2017	urine	Bangladesh	p_dm702b_NDM5
Escherichia coli	dm682b	CP095639.1	2017	Wound swab	Bangladesh	p_dm682b_NDM5,
Escherichia coli	dm655	CP095638.1	2017	blood	Bangladesh	p_dm655_NDM5
Klebsiella pneumoniae	dm599b	CP095632.1	2017	Wound swab	Bangladesh	p_dm599b_NDM5
Escherichia coli	dm566	CP095630.1	2017	urine	Bangladesh	p_dm566_NDM5
Escherichia coli	dm533	CP095628.1	2017	Wound swab	Bangladesh	p_dm533_NDM5
Klebsiella pneumoniae	dm522a	CP095626.1	2017	Wound swab	Bangladesh	p_dm522a_NDM5
Escherichia coli	dm514	CP095625.1	2017	urine	Bangladesh	p_dm514_NDM5
Klebsiella pneumoniae	dm509b	CP095624.1	2017	blood	Bangladesh	p_dm509b_NDM5
Klebsiella pneumoniae	dm485b	CP095622.1	2017	Wound swab	Bangladesh	p_dm485b_NDM5
Escherichia coli	dm478c	CP095621.1	2017	Wound swab	Bangladesh	p_dm478c_NDM5
Klebsiella pneumoniae	dm424b	CP095618.1	2017	Wound swab	Bangladesh	p_dm424b_NDM5
Escherichia coli	dm382b	CP095616.1	2017	urine	Bangladesh	p_dm382b_NDM5
Klebsiella pneumoniae	dm353b	CP095611.1	2016	Wound swab	Bangladesh	p_dm353b_NDM5
Klebsiella pneumoniae	dm338b	CP095610.1	2016	Wound swab	Bangladesh	p_dm338b_NDM5
Klebsiella pneumoniae	dm328b	CP095608.1	2016	tracheal aspirate	Bangladesh	p_dm328b_NDM5
Escherichia coli	dm321b	CP095607.1	2016	Wound swab	Bangladesh	p_dm321b_NDM5
Klebsiella pneumoniae	dm320b	CP095606.1	2016	Wound swab	Bangladesh	p_dm320b_NDM5
Escherichia coli	dm314c	CP095605.1	2016	Catheter tip	Bangladesh	p_dm314c_NDM5
Klebsiella pneumoniae	dm218b	CP095601.1	2016	Wound swab	Bangladesh	p_dm218b_NDM5
Klebsiella pneumoniae	dm193b	CP095600.1	2016	Wound swab	Bangladesh	p_dm193b_NDM5
Escherichia coli	dm106c	CP095595.1	2016	Wound swab	Bangladesh	p_dm106c_NDM5
Escherichia coli	b57b	CP095586.1	2016	blood	Bangladesh	p_b57b_NDM5
Klebsiella pneumoniae	b46b	CP095584.1	2016	blood	Bangladesh	p_b46b_NDM5
Escherichia coli	b35c	CP095583.1	2016	blood	Bangladesh	p_b35c_NDM5
Klebsiella pneumoniae	b199b	CP095580.1	2017	blood	Bangladesh	p_b199b_NDM5
Escherichia coli	b148b	CP095579.1	2017	blood	Bangladesh	p_b148b_NDM5
Klebsiella pneumoniae	dm664b	CP095574.1	2017	blood	Bangladesh	p2_dm664b_NDM5
Klebsiella pneumoniae	b156b	CP095572.1	2017	blood	Bangladesh	p1_b156b_NDM5
Klebsiella pneumoniae	dm651b	CP095571.1	2017	tracheal aspirate	Bangladesh	p_dm651b_NDM5
Klebsiella pneumoniae	DD01845	CP087666.1	2017	--	China: Jiangsu	pDD01845-3
Klebsiella pneumoniae	DD01635	CP087660.1	2017	--	China: Jiangsu	pDD01635-3
Klebsiella pneumoniae	DD01653	CP087653.1	2017	--	China: Jiangsu	pDD01653-2
Klebsiella pneumoniae	DD01754	CP087647.1	2017	--	China: Jiangsu	pDD01754-2
Klebsiella pneumoniae	DD02391	CP087640.1	2017	--	China: Jiangsu	pDD02391-1
Klebsiella pneumoniae	DD02341	CP087630.1	2017	--	China: Jiangsu	pDD02341-1
Klebsiella pneumoniae	DD02280	CP087625.1	2017	--	China: Jiangsu	pDD02280-2
Klebsiella pneumoniae	DD01304	CP087608.1	2017	--	China: Jiangsu	pDD01304-2
Escherichia coli	LS45	CP095451.1	2020	pig and chicken	China: Zhejiang	pLS45-3
Klebsiella pneumoniae	21072329	CP095235.1	2021	sputum	China: Anhui	p21072329_1
Klebsiella pneumoniae	21080237	CP095242.1	2021	Diversion fluid	China: Anhui	p21080237_2
Klebsiella pneumoniae	21091025	CP095265.1	2021	sputum	China: Anhui	p21091025_1
Escherichia coli	EC1108	OL763373.1	2016	chicken	China: Hongkong	p1108-NDM_Vir
Klebsiella pneumoniae	KP15	CP087144.1	2021	secretion	China: Zhejiang	unnamed2
Klebsiella pneumoniae	KP16	CP087148.1	2021	sputum	China: Zhejiang	unnamed2
Klebsiella pneumoniae	KP14	CP087153.1	2021	sputum	China: Zhejiang	unnamed2
Klebsiella pneumoniae	WCHKP020039	CP043345.1	2016	clinical	China: Sichuan	pKPC2_020039
Klebsiella pneumoniae	KP4831	CP094453.1	2022	hospital	China: Guangdong	pKP4831-2
Escherichia coli	M719	AP023434.1	2017	--	Myanmar	pM71901
Citrobacter werkmanii	LYYSPS2	MZ342958.1	2017	--	China: Henan	pLYYSPS2-3
Klebsiella pneumoniae	WCHKP115038	CP043603.1	2018	clinical	China: Sichuan	pKPC2_115038
Escherichia coli	EC-14-2-9	CP093284.1	2014	sputum	China: Zhengzhou	pEC-14-2-9-2
Klebsiella pneumoniae	HS2536	OM928503.1	2022	sputum	China: Jiangsu	pZHKPC2
Klebsiella pneumoniae	HS2519	OM928502.1	2022	Cerebrospinal fluid	China: Jiangsu	pZHKPC1
Escherichia coli	EC-16-35	CP093227.1	2016	ascites	China: Henan	pEC-16-35-2
Klebsiella pneumoniae	CY814036	CP093153.1	2018	clinical	China: Chongqing	pCY814036-KPC2
Escherichia coli	EC9	CP060950.1	2016	urine	China: Zhejiang	--
Escherichia coli	EC10	CP060946.1	2016	urine	China: Zhejiang	--
Escherichia coli	EC21	CP060900.1	2017	urine	China: Zhejiang	pEC21-2
Escherichia coli	EC29	CP060868.1	2017	urine	China: Zhejiang	pEC29-NDM-5
Klebsiella pneumoniae	WCHKP090050	CP043370.1	2018	clinical	China: Sichuan	pKPC2_090050
Klebsiella pneumoniae	WCHKP090045	CP043366.1	2017	clinical	China: Sichuan	pKPC2_090045
Klebsiella pneumoniae	FO15	CP073003.1	2017	--	China: Taiwan	unnamed1
Escherichia coli	--	MW191860.1	2020	hospital wastewater	China: Zhejiang	pHKN-KPC
Salmonella enterica	2-65	MW025958.1	2018	--	China: Shandong	p2-65
Escherichia coli	--	MT621569.1	2020	--	China: Shandong	pSDCDK-IncFNDM5
Klebsiella pneumoniae	7849	MW478298.1	2019	clinical	China: Henan	pKP7849_KPC
Klebsiella pneumoniae	6106	MW465706.1	2017	clinical	China: Henan	pKP6106_KPC
Klebsiella pneumoniae	381810-51	MT920903.1	2020	--	China: Zhejiang	p181051-KPC
Klebsiella pneumoniae	161213881-2	MT920902.1	2020	--	China: Zhejiang	p138812-KPC
Escherichia coli	07spn	CP092916.1	2021	clinical	Sudan	--
Klebsiella pneumoniae	12spc	CP092917.1	2021	clinical	Sudan	--
Klebsiella pneumoniae	F11	CP092903.1	2019	Sputum specimen	China: Zhejiang	pB_F11
Klebsiella pneumoniae	XH1507	CP092795.1	2019	pus	China: Zhejiang	pXH1507-2
Klebsiella pneumoniae	XH1508	CP092788.1	2019	pus	China: Zhejiang	pXH1508-2
Klebsiella pneumoniae	S-P-C-037.01	CP092812.1	2021	clinical	Sudan	--
Klebsiella pneumoniae	S-P-N-031.01	CP092809.1	2021	clinical	Sudan	--
Klebsiella pneumoniae	S-P-C-016.01	CP092813.1	2021	clinical	Sudan	--
Klebsiella pneumoniae	S-P-C-032.01	CP092811.1	2021	clinical	Sudan	--
Klebsiella pneumoniae	S-P-C-013.01	CP092805.1	2021	clinical	Sudan	--
Escherichia coli	23sn	CP092804.1	2021	clinical	Sudan	--
Klebsiella pneumoniae	S-P-C-028.01	CP092808.1	2021	clinical	Sudan	--
Klebsiella pneumoniae	S-P-C-007.01	CP092806.1	2021	clinical	Sudan	--
Escherichia coli	32spn	CP092803.1	2021	clinical	Sudan	--
Escherichia coli	30spn	CP092802.1	2021	clinical	Sudan	--
Klebsiella pneumoniae	14spc	CP092801.1	2021	clinical	Sudan	--
Escherichia coli	STLEFF_47	CP058877.1	2018	Stanley WWTPs_47 WWTPs effluent	China: Hongkong	unnamed3
Klebsiella pneumoniae	S-P-N-043.01	CP092697.1	2021	clinical	Sudan	--
Klebsiella pneumoniae	S-P-N-042.01	CP092696.1	2021	clinical	Sudan	--
Klebsiella pneumoniae	28spn	CP092527.1	2021	clinical	Sudan	--
Klebsiella pneumoniae	56spn	CP092528.1	2021	clinical	Sudan	--
Escherichia coli	CE 89	MZ892875.1	2021	Stool	India	pNDM-TC-CE-89
Klebsiella pneumoniae	STEFF_2	CP055212.1	2018	Shatin WWTPs_2 WWTPs effluent	China: Hongkong	unnamed2
Escherichia coli	ISHS7	CP092254.1	2020	feces	China: Hongkong	pISHS7_2
Klebsiella pneumoniae	WSCRKP	CP091070.1	2018	blood	China: Jiangsu	pWSCRKP-2
Klebsiella pneumoniae	KP697	CP066153.1	2020	sputum	China: Zhejiang	unnamed2
Klebsiella pneumoniae	KP700	OL804393.1	2017	Chicken cloaca	China: Beijing	pKP700
Klebsiella pneumoniae	KP49	OL804392.1	2017	Chicken cloaca	China: Beijing	pKP49
Klebsiella pneumoniae	KP19-3138	CP090620.1	2019	bile	China: Henan	pKP19-3138-4
Klebsiella pneumoniae	kp5152	CP090464.1	2020	urine	China: Shanghai	p2
Klebsiella pneumoniae	KPN857	CP090434.1	2021	blood	China: Guangdong	pB
Klebsiella pneumoniae	JNKPN26	CP090204.1	2019	sputum	China: Shandong	pJNKPN26_KPC
Klebsiella pneumoniae	C2582	CP079210.1	2017	blood	China: Shandong	pRes_C2582
Klebsiella pneumoniae	WCHKP115011	CP089954.1	2018	clinical	China: Sichuan	pKPC2_115011
Klebsiella pneumoniae	40	MT810372.1	2020	--	China: Zhejiang	pTZ40-KPC
Klebsiella pneumoniae	2014042281	MT810369.1	2014	--	China: Beijing	p42281-KPC
Klebsiella pneumoniae	A1702	MT810368.1	2017	--	China: Jiangsu	pA1702-KPC
Klebsiella pneumoniae	170202604-1	MT810363.1	2017	--	China: Henan	p26041-KPC
Klebsiella pneumoniae	20150420184	MT810359.1	2015	--	China: Zhejiang	p420184-KPC
Klebsiella pneumoniae	2014010701-5001	MT810358.1	2014	--	China: Beijing	p15001-KPC
Klebsiella pneumoniae	246421	MT810356.1	2020	--	China: Zhejiang	p246421-KPC
Klebsiella pneumoniae	A1708	MT810354.1	2017	--	China: Anhui	pA1708-KPC
Escherichia coli	5-1	CP089447.1	2021	Human body fluids	China: Yunnan	unnamed2
Escherichia coli	XD35	CP089137.1	2019	--	China: Henan	pXD35004
Escherichia coli	XD35	CP089136.1	2019	--	China: Henan	pXD35003
Klebsiella pneumoniae	53374	CP089019.1	2021	--	China: Taiwan	p53374-177.1
Klebsiella pneumoniae	49088	CP089000.1	2021	--	China: Taiwan	p49088-279.2
Aeromonas caviae	NUITM-VA2	AP025280.1	2021	--	Viet Nam	--
Klebsiella pneumoniae	DJ	OV049815.1	2021	urine	France	DJ_7_IncFII
Escherichia coli	EC-16-37	MZ836802.1	2016	urine	China: Henan	pEC-16-37-NDM-5
Escherichia coli	EC-13-33	MZ836798.1	2013	blood	China: Henan	pEC-13-33-NDM-1
Escherichia coli	QH20-4D3-1	CP085519.1	2020	feces	China: Zhejiang	p4D31-2
Escherichia coli	EC7518	CP085186.1	2015	--	China: Wenzhou	pEC7518-49k
Escherichia coli	P31_YH1_02.21	CP085064.1	2021	clinical	United Kingdom	pNDM_P31_YH1_02.21
Escherichia coli	P21_SE1_04.20	CP085076.1	2020	sputum	United Kingdom	pNDM_2_P21_SE1_04.20
Escherichia coli	P21_SE1_04.20	CP085075.1	2020	sputum	United Kingdom	pNDM_P21_SE1_04.20
Escherichia coli	P27_L1_05.20	CP085070.1	2020	rectal swab	United Kingdom	pNDM_P27_L1_05.20
Escherichia coli	P30_L1_05.20	CP085061.1	2020	rectal swab	United Kingdom	pNDM_P30_L1_05.20
Escherichia coli	P24_WM1_05.20	CP085059.1	2020	rectal swab	United Kingdom	pNDM_P24_WM1_05.20
Klebsiella pneumoniae	KP200731214	CP084745.1	2020	clinical	China: Zhejiang	pKP-KPC-2
Klebsiella pneumoniae	KP1064WHY	CP084707.1	2019	blood	China: Zhejiang	p2
Klebsiella pneumoniae	JS187-vir2	MZ475707.1	2020	transconjugant	China: Shanghai	unnamed3
Klebsiella pneumoniae	JS187-vir	MZ475700.1	2020	transconjugant	China: Shanghai	unnamed1
Klebsiella pneumoniae	HS11286-vir2	MZ475696.1	2020	transconjugant	China: Shanghai	unnamed4
Klebsiella pneumoniae	HS645	OK315339.1	2021	sputum	China: Shanghai	pK645P
Klebsiella pneumoniae	1864	CP084494.1	2018	clinical	China: Shanghai	p1864-2
Klebsiella pneumoniae	1632	CP084498.1	2018	clinical	China: Shanghai	p1632-1
Salmonella sp	A29-2	CP083731.1	2020	chicken market	China: Hubei	--
Escherichia coli	SUISSEKPC3NDM5	CP083702.1	2020	urine	Switzerland	p1606A
Escherichia coli	SPCR2020	CP083417.1	2020	rectal swab	Canada	unnamed13
Klebsiella pneumoniae	36	CP082761.1	2017	clinical	China: Zhejiang	pKP36-KPC
Klebsiella pneumoniae	12	CP082767.1	2017	clinical	China: Zhejiang	pKP12-KPC
Escherichia coli	NDM_11.16372	CP082130.1	2018	rectal swab	Tanzania	pIncFIA
Escherichia coli	NDM_12_14482	CP082128.1	2018	rectal swab from neonate	Tanzania	pIncFIA
Klebsiella pneumoniae	KP19-2196	CP082042.1	2019	Hydrothorax	China: Henan	pKP19-2196-KPC2
Klebsiella pneumoniae	KP18-2050	CP082020.1	2018	blood	China: Henan	pKP18-2050-KPC2
Klebsiella pneumoniae	KP18-2172	CP082039.1	2018	blood	China: Henan	pKP18-2172-KPC2
Klebsiella pneumoniae	KP18-2073	CP082025.1	2018	blood	China: Henan	pKP18-2073-KPC2
Klebsiella pneumoniae	KP18-238	CP082015.1	2018	blood	China: Henan	pKP18-238-KPC2
Klebsiella pneumoniae	KP18-41	CP082012.1	2018	blood	China: Henan	pKP18-41-KPC2
Klebsiella pneumoniae	KP18-1	CP082003.1	2018	blood	China: Henan	pKP18-1-KPC2
Enterobacter hormaechei	NIHE10-0087	AP025036.1	2021	--	Japan	pNIHE10-0087_ndm
Klebsiella pneumoniae	F726925	CP081821.1	2015	--	China: Jiangsu	pF726925-1
Escherichia coli	NMI5428/11	HG003695.1	2021	--	Poland	pMC-NDM
Klebsiella pneumoniae	SH12	CP040835.1	2016	sputum	China: Hongkong	pSH12_KPC
Klebsiella pneumoniae	KPC-2	CP078123.1	2020	sputum	China: Hubei	pKP169-P2
Proteus mirabilis	HNS2p	CP048692.1	2019	swine	China: Henan	--
Klebsiella pneumoniae	K191773	CP080366.1	2019	sputum	China: Jiangsu	pNDM4-191773
Klebsiella pneumoniae	KP-C76	CP080299.1	2020	clinical	China: Zhejiang	pC76-KPC
Escherichia coli	EC011	KF537631.1	2013	chicken	China: Henan	pEC011
Escherichia coli	3A11	JX997935.2	2013	cat	China: Guangdong	pHN3A11
Klebsiella pneumoniae	JM45	CP006657.1	2010	colon carcinoma resection	China: Zhejiang	p1
Klebsiella pneumoniae	19PDR22	CP076554.1	2019	urine	China: Anhui	p19PDR22-KPC4
Escherichia coli	XJW9B277	CP068044.1	2018	bovine	China: Xinjiang	pHNXJB277-1
Escherichia coli	CD33	CP076650.1	2017	Swabs of feces	China: Guangdong	pNDM33-3
Klebsiella pneumoniae	K186	CP076520.1	2017	feces	China: Zhejiang	pK186_2
Klebsiella pneumoniae	KPCZA02	CP058228.1	2015	--	China: Zhejiang	pKPCZA02_2
Morganella morganii	621164	CP064829.1	2016	--	China: Beijing	--
Enterobacter cloacae	ECL112	MZ156804.1	2020	sputum	China: Chongqing	pNDM-011201
Enterobacter cloacae	no107	CP075375.1	2018	stool	China: Fujian	unnamed2
Klebsiella pneumoniae	EBSI041	MW245022.1	2020	blood	Egypt	pEBSI041-4
Klebsiella pneumoniae	CR-HvKP2	MW598248.1	2016	blood	China: Hongkong	pKPC-CR-HvKP2
Klebsiella pneumoniae	CR-HvKP3	MW598237.1	2016	blood	China: Hongkong	pKPC-CR-HvKP3
Klebsiella pneumoniae	KP55	CP055296.1	2020	sputum	China: Zhejiang	pKP55_2
Enterobacter hormaechei	SH19PTE2	CP073774.1	2019	pig feces	China: Shanghai	pYUSHP2-3
Klebsiella sp.	P1927	CP073380.1	2019	hospital	China: Fujian	p00003
Klebsiella sp.	P1954	CP073376.1	2019	hospital	China: Fujian	p00004
Klebsiella pneumoniae	SW1780	CP073303.1	2019	--	China: Sichuan	pSW1780-KPC
Klebsiella pneumoniae	EBSI036	MT648513.1	2020	blood	Egypt	pEBSI036-2-KPC
Klebsiella pneumoniae	KP1878	CP072998.1	2015/2017	hospital	China: Zhejiang	p1878-163k
Escherichia coli	C470	LC521846.1	2020	--	Thailand	pC470_NDM5
Escherichia coli	C290	LC521843.1	2020	--	Thailand	pC290_NDM5
Escherichia coli	C281	LC521842.1	2020	--	Thailand	pC281_NDM5
Escherichia coli	C278	LC521841.1	2020	--	Thailand	pC278_NDM5
Klebsiella pneumoniae	C063	LC521838.1	2020	--	Thailand	pC063_NDM5 DNA
Escherichia coli	C053	LC521836.1	2020	--	Thailand	pC053_NDM5 DNA
Klebsiella pneumoniae	BSI069	MT269845.1	2018	blood	China: Guangdong	pBSI069-KPC2
Klebsiella pneumoniae	BSI067	MT269844.1	2018	blood	China: Guangdong	pBSI067-KPC2
Klebsiella pneumoniae	BSI046	MT269840.1	2017	blood	China: Guangdong	pBSI046-KPC2
Klebsiella pneumoniae	BSI057	MT269835.1	2014	blood	China: Guangdong	pBSI057-KPC2
Klebsiella pneumoniae	BSI055	MT269834.1	2017	blood	China: Guangdong	pBSI055-KPC2
Klebsiella pneumoniae	BSI054	MT269833.1	2017	blood	China: Guangdong	pBSI054-KPC2
Klebsiella pneumoniae	BSI052	MT269832.1	2017	blood	China: Guangdong	pBSI052-KPC2
Klebsiella pneumoniae	BSI047	MT269830.1	2017	blood	China: Guangdong	pBSI047-KPC2
Klebsiella pneumoniae	BSI039	MT269828.1	2015	blood	China: Guangdong	pBSI039-KPC2
Klebsiella pneumoniae	BSI032	MT269827.1	2017	blood	China: Guangdong	pBSI032-KPC2
Klebsiella pneumoniae	BSI029	MT269825.1	2017	blood	China: Guangdong	pBSI029-KPC2
Klebsiella pneumoniae	BSI026	MT269824.1	2017	blood	China: Guangdong	pBSI026-KPC2
Klebsiella pneumoniae	BSI025	MT269823.1	2017	blood	China: Guangdong	pBSI025-KPC2
Klebsiella pneumoniae	BSI014	MT269822.1	2016	blood	China: Guangdong	pBSI014-KPC2
Klebsiella pneumoniae	BSI010	MT269820.1	2015	blood	China: Guangdong	pBSI010-KPC2
Klebsiella pneumoniae	BSI009	MT269819.1	2015	blood	China: Guangdong	pBSI009-KPC2
Klebsiella pneumoniae	BA39649	CP058942.1	2019	blood	India	pIncFII
Escherichia coli	ABW_A32	CP067305.1	2015	waste water	Switzerland	pABW_A32b
Escherichia coli	ABW_A33	CP067301.1	2015	waste water	Switzerland	pABW_A33b
Escherichia coli	AR Bank #0346	CP066367.1	2020	--	USA	unnamed1
Escherichia coli	M505	AP023220.2	2018	--	Japan	pM505-NDM5
Escherichia coli	RCAD0514	CP034108.1	2017	duck	China: Sichuan	pRCAD0514EC-2
Klebsiella pneumoniae	JS706	CP070971.1	2020	clinical	China: Shanghai	p706-1
Klebsiella pneumoniae	SAWA	CP069200.1	2015	blood	China: Taiwan	pSAWA_01
Escherichia coli	EM06-18-14	CP063481.1	2018	chicken meat	Laos	pEM06-18-14_2
Escherichia coli	S1	CP070279.1	2021	water	USA	--
Klebsiella pneumoniae	KPWX136	CP069172.1	2020	sputum	China: Jiangsu	pB
Escherichia coli	XH992	CP019395.1	2016	urine	China: Zhejiang	pXH992_2
Klebsiella pneumoniae	KPN361	CP053017.1	2016	clinical	China: Yunnan	pKPN361-1
Escherichia coli	RUT3575	CP048012.1	2018	Rectal swab	Spain	p3575-NDM-5
Klebsiella pneumoniae	RIVM_C018652	CP068835.1	2019	--	Netherlands	pRIVM_C018652_2
Klebsiella pneumoniae	RJBSI76-pV	CP068687.1	2019	conjugation assay	China: Shanghai	pRJBSI76-pV-3
Klebsiella pneumoniae	RJBSI76	CP068692.1	2018	blood	China: Shanghai	pRJBSI76-3
Escherichia coli	Z22	MT587865.1	2020	Bowel swab	China: Guangdong	pZ22
Klebsiella pneumoniae	BTS	CP066542.1	2014	blood	China: Taiwan	pBTS_01
Klebsiella pneumoniae	WCHKP090374	CP066536.1	2019	environmental surface	China: Sichuan	pKPC2_090374
Klebsiella pneumoniae	WCHKP090361	CP066529.1	2019	rectal swab	China: Sichuan	pKPC2_090361
Klebsiella pneumoniae	WCHKP090329	CP066518.1	2019	oral swab	China: Sichuan	pKPC2_090329
Klebsiella pneumoniae	CRKP78R	CP066256.1	2018	urine sample	China: Zhejiang	p3
Klebsiella pneumoniae	CRKP52R	CP066251.1	2018	sputum	China: Zhejiang	p3
Klebsiella pneumoniae	P3_O1	MT635909.1	2019	hospital	Viet Nam	pP3_O1
Klebsiella pneumoniae	Beach Ranger	CP065454.1	2019	hospital	China: Taiwan	pBR_01
Klebsiella pneumoniae	Mrs. Puff	CP065439.1	2019	hospital	China: Taiwan	pMrs.Puff_01
Klebsiella pneumoniae	Olaf	CP065465.1	2019	hospital	China: Taiwan	pOlaf_01
Klebsiella pneumoniae	Gordon	CP065463.1	2019	hospital	China: Taiwan	pGordon_03
Klebsiella pneumoniae	Sea Superman	CP065446.1	2019	hospital	China: Taiwan	pSeaSuperman_02
Klebsiella pneumoniae	KP137060	MW218143.1	2019	sputum	China: Fujian	unnamed2
Klebsiella pneumoniae	HS2953	MT875328.1	2020	sputum	China: Shanghai	pHS2953-KPC
pseudomonas aeruginosa	SE5458	CP046406.2	2011	respiratory	China: Jiangsu	--
Klebsiella pneumoniae	WCHKP020120	CP043358.1	2017	hospital	China: Sichuan	pKPC2_020120
Salmonella sp.	SJTUF14154	CP064667.1	2017	Chicken meat	China: Shandong	p14154A
Klebsiella pneumoniae	JX-CR-hvKP-1	CP064253.1	2018/2019	--	China: Jiangxi	pJX1-1
Klebsiella pneumoniae	JX-CR-hvKP-2	CP064248.1	2018/2019	--	China: Jiangxi	pJX2-2
Klebsiella pneumoniae	S183-1	CP063929.1	2019	Human fecal samples	China: Zhejiang	pS183-1.2
Klebsiella pneumoniae	CRKP66R	CP063835.1	2020	induction culture	China: Zhejiang	pCRKP66R-3
Klebsiella pneumoniae	FRPDR	CP063761.1	2020	--	China: Anhui	pFRPDR_KPC
Klebsiella pneumoniae	KSB1_5H-sc-2280283	LR890502.1	2020	--	Australia	3
Klebsiella pneumoniae	INF298	LR890428.1	2020	wound	Australia	3
Escherichia coli	XZ	JF927996.1	2008	--	China: Shandong	pXZ
Escherichia coli	CY1	JQ941741.1	2012	duck liver	China: Henan	pCY1
Klebsiella pneumoniae	HS11286	CP003225.1	2011	--	China: Shanghai	pKPHS3
Escherichia coli	7A8	JN232517.1	2011	dog	China: Guangdong	pHN7A8
Escherichia coli	EB-01	JN315966.1	2011	bovine mastitis	China: Henan	pXD2
Klebsiella pneumoniae	BA12818	CP054171.1	2019	blood	India	pIncFII
Escherichia coli	L3Cip3	CP062214.1	2020	river water	New Zealand	unnamed3
Klebsiella pneumoniae	GZ-1	CP031936.1	2016	--	China: Zhejiang	unnamed2
Klebsiella pneumoniae	SH2	MH643792.1	2018	--	China: Hongkong	pSH2-85K-MDR
Klebsiella pneumoniae	HA2	MH643789.1	2018	--	China: Hongkong	pHA2-23-KPC
Klebsiella pneumoniae	KP1880	CP061347.1	2020	--	China: Zhejiang	pKPC1880
Klebsiella pneumoniae	M941	AP023454.1	2018	human sputum	Myanmar	pM941-NDM5 DNA
Salmonella enterica	HA1-SP5	CP060136.1	2016	slaughtered pig	China:Huaian	pYUHAP5-2
Salmonella enterica	HA3-IN1	CP060133.1	2016	slaughtered pig	China:Huaian	pYUHAP1
Escherichia coli	EC96	CP060749.1	2015	bile	China: Shanghai	pEC96-153kb
Klebsiella pneumoniae	16ZR-187	MN182746.1	2019	--	China: Hongkong	p16ZR-187-IncFII-133-CR
Proteus mirabilis	HN2p	MT585156.1	2019	--	China: Sichuan	--
Klebsiella pneumoniae	MH9CRKP	CP048414.1	2018	Equus caballus	China: Shandong	pKPC_MH9CRKP
Escherichia coli	TC21-F2	MT554517.1	2020	--	China: Henan	pC21-F2
Escherichia coli	TC21-F1	MT554516.1	2020	--	China: Henan	pC21-F1
Providencia rettgeri	PROV023	CP059348.1	2017	swine excrement	China: Sichuan	--
Proteus mirabilis	CriePir89	CP059056.1	2017	Skin ulcer	Russia	--
Escherichia coli	GZB8C57M	MT407546.1	2020	chicken	China: Guangdong	p8C57-NDM
Klebsiella pneumoniae	9489	MN821371.1	2019	--	China: Beijing	pBJ9489-KPC
Klebsiella pneumoniae	BA27935	CP058801.1	2019	blood	India	pIncFII
Klebsiella pneumoniae	BA10835	CP053768.1	2019	blood	India	pIncFII
Enterobacter cloacae	EC2	HQ665010.1	2010	--	France	pEC2
Escherichia coli	5001-1	FJ744121.1	2009	feces	China: Guangdong	pCQP15
Escherichia coli	08-63	FJ556900.1	2008	--	China: Henan	pHND
Escherichia coli	08-73	FJ556899.1	2008	--	China: Henan	pHNC
Escherichia coli	08-46	FJ539137.1	2008	chicken liver	China: Henan	pHNB
Escherichia coli	--	FJ410927.1	2008	--	China: Zhejiang	--
Escherichia coli	--	FJ183463.1	2008	--	France	pVOG1
Enterobacter aerogenes	YS10	FJ167861.1	2008	--	Korea	pYS10
Escherichia coli	1540	AM886293.1	2007	--	France	pIP1206
Escherichia coli	5001-1	EU491958.1	2008	pig feces	China: Chongqing	pCQ5001-1
Escherichia coli	ECRB1	EU213261.1	2007	--	USA	pRB1
Escherichia coli	--	AB263754.2	2006	--	Japan	pHPA
Enterobacter cloacae	41B	EF017943.1	2006	pig feces	China: Guangzhou	p41B
Escherichia coli	GZL25	DQ345788.1	2005	swine feces	China: Guangzhou	pGZL25
Escherichia coli	--	AB117036.1	2003	--	Japan	--
Serratia marcescens	S-95	AB103506.1	2003	--	Japan	--
Proteus mirabilis	MH13-009N	AP018566.2	2013	--	Viet Nam	pMH13-009N_1
Escherichia coli	EC129	CP038455.1	2018	clinical	Japan	pEC129_2
Escherichia coli	165	CP020510.1	2015	abdominal	USA	unnamed1
Klebsiella pneumoniae	NCCHD 1261-1	LC424160.1	2018	rectal swab	Japan	--
Klebsiella pneumoniae	SCKLB138	MH161192.1	2018	--	China: Sichuan	pSCKLB138-1
Escherichia coli	WCHEC025943	CP027200.1	2017	Sewage	China: Sichuan	p2_025943
Escherichia coli	WCHEC005237	CP026579.1	2014	Rectal swab	China: Sichuan	pRmtB1_005237
Pseudomonas juntendi	PP_2463	CP091088.1	2021	urine	China: Zhejiang	pNUITM-VR1_4
Raoultella ornithinolytica	NUITM-VR1	AP025013.1	2021	--	Japan	--
Klebsiella pneumoniae	KP01	KY402260.1	2010	feces swabs	China: Guangdong	--
Klebsiella pneumoniae	b119	CP095576.1	2017	blood	Bangladesh	p_b119_NDM5
Klebsiella pneumoniae	KP30835	CP027695.1	2015	--	USA	unnamed2
Klebsiella pneumoniae	dm930b	CP095666.1	2017	Wound swab	Bangladesh	p_dm930b_NDM5
Escherichia coli	NCYU-29-69	CP042601.1	2017	--	China: Taiwan	pNCYU-29-69-2
pseudomonas aeruginosa	P12	FJ483516.1	2008	clinical	China: Guangdong	--
Escherichia coli	dm496c	CP095623.1	2017	Wound swab	Bangladesh	p_dm496c_NDM5
Escherichia coli	dm654b	CP095637.1	2017	Wound swab	Bangladesh	p_dm654b_NDM5
Klebsiella pneumoniae	dm803b	CP095654.1	2017	Wound swab	Bangladesh	p_dm803b_NDM5
Pseudomonas aeruginosa	PSE6684	CP053917.1	2019	urine	South Korea	--
Pseudomonas aeruginosa	ST773	CP041945.1	2017	urine	USA	--
Enterobacter hormaechei	AR_038	CP030347.1	2018	--	USA	--
Proteus mirabilis	58575X	NG_051536.1	2016	urine	USA	--
Pseudomonas aeruginosa	IOMTU 304	LC052325.1	2015	--	Japan	--
Klebsiella pneumoniae	dm428b	CP095619.1	2017	Wound swab	Bangladesh	p_dm428b_NDM5
Pseudomonas aeruginosa	JUNP13	LC635759.1	2021	clinical	Nepel	--
Pseudomonas aeruginosa	PA790	CP075176.1	2019	urine	India	--
Klebsiella pneumoniae	LHM-3	CP061348.1	2018	--	China: Zhejiang	pPKC41_pilon
Klebsiella pneumoniae	b217b	CP095582.1	2017	blood	Bangladesh	p_b217b_NDM5
Escherichia coli	HD0149	KJ721803.1	2014	sputum specimen	China: Shandong	pHD0149-1
Escherichia coli	dm546c	CP095629.1	2017	urine	Bangladesh	p_dm546c_NDM4
Klebsiella pneumoniae	zy0730031	FJ263676.1	2008	hospital	China: Zhejiang	--
Escherichia coli	EC1390	CP082328.1	2020	urine	China: Taiwan	pEC1390-2
Klebsiella pneumoniae	dm732	CP095684.1	2017	urine	Bangladesh	p_dm732_NDM4
Escherichia coli	15	EU409596.1	2008	--	China: Jiangsu	--
Klebsiella pneumoniae	zy1126017	FJ263675.1	2008	--	China: Jiangsu	--
Klebsiella pneumoniae	S-P-C-027.01	CP092810.1	2021	--	Sudan	--
Leclercia adecarboxylata	S86b	JF910132.1	2011	soil sample from a pig farm	China: Guangdong	pLA86b
Pseudomonas aeruginosa	Pa1	EU437421.1	2008	--	China: Hubei	--
Klebsiella pneumoniae	KP1517	CP072465.1	2018	urine	China: Tianjin	unnamed2
Escherichia coli	25-12987A	NG_051535.1	2005	blood	USA	--
Escherichia coli	25-12987A	JN968579.1	2005	blood	USA	--
Escherichia coli	13-5	HQ174461.1	2010	feces	China: Guangdong	pBE135
Escherichia coli	8-5	HQ174460.1	2010	feces	China: Guangdong	pBE85
Escherichia coli	115-824A	NG_048059.1	2006	blood	Mexico	--
Escherichia coli	115-824A	JN968578.1	2006	blood	Mexico	--
Escherichia coli	S-P-C-024.01	CP092807.1	2021	--	Sudan	--
Escherichia coli	YE201	JN387906.1	2011	duck liver	China: Henan	unnamed
Klebsiella pneumoniae	A1697	MT810357.1	2020	--	China: Yunnan	pA1697-KPC
Ralstonia pickettii	EXT149	KJ547695.1	2014	wound	Cambodia	--
Klebsiella pneumoniae	S-P-N-054.01	CP092840.1	2021	--	Sudan	--
Morganella morganii	MH16-367M	AP018565.2	2016	--	Viet Nam	pMH16-367M_1
Pseudomonas aeruginosa	HSPA06-305	GQ227509.1	2006	sputum	China: Shanghai	--
Klebsiella pneumoniae	UKP231	KY221838.1	2015	urine	India	--
Escherichia coli	E49	MZ092728.1	2018	Broiler chicken	India	unnamed
Escherichia coli	AMR24	OK425847.1	2021	blood	India	--
Escherichia coli	D204RMTB	GQ174505.1	2009	--	India	--
